# Supplementary material for: Adjuvant oncolytic virotherapy for personalized anti-cancer vaccination
Source: Nat Commun. 2021 May 11;12:2626. doi: 10.1038/s41467-021-22929-z (PMC8113265; doi:10.1038/s41467-021-22929-z)
Supplement: Supplementary file 4 — Source Data [file 41467_2021_22929_MOESM4_ESM.xlsx]

## Sheet: 1b
	Figure 1b
			No restim						DCT restim
	No prime		1	1	1	1			3	1	1	1
	Ad-DCT		0	0	0	1	1		262	157	188	211	289
	Ad+DCT		3	0	0	0	0		280	217	283	152	180
	polyI:C+DCT		0	0	0				246	140	125

## Sheet: 1c
	Figure 1c
			No restim						DCT restim
	No prime, no boost		0	0	0	0			1	0	0	0
	no prime, MRB-DCT		0	0	0	0	0		1	0	1	0	1
	no prime, MRB+DCT		0	0	0				71	81	38
			No restim						Ova restim
	No prime, no boost		0	0	0				0	3	0
	No prime, MRB		0	1	0				0	0	0
	No prime, MRB-Ova		0	0	4	0	1		3	4	1	3	0
	No prime, MRB+Ova		3	0	0	0			106	233	56	101

## Sheet: 1d
	Figuree 1d
			No restim						DCT restim
	No prime		0	0					0	3
	MRB+DCT		0	1	0	0	2		93	85	103	91	88
	VSV+DCT		0	2	1	0	0		79	110	97	91	85
	VV+DCT		4	1	0	0	0		55	59	43	72	81

## Sheet: 1e
	Figure 1e
			MRB-Ova				MRB-Ova+Ova
	Lungs		45977	4807.69	110497		75757.6	43902.4	36231.9
	Liver		129.366	121.359	1047.12		99.7009	95.1475	93.985
	Spleen		806.452	13888.9	4705.88		3496.5	869.565	6250
	Brain		224.215	350.877	249.377		234.742	212.314	265.957

## Sheet: 1f
	Figure 1f
	MRB-GFP	MRB-GFP+Ova
	0.09	0.093
	0.11	0.08
	0.11	0.077

## Sheet: 1g
	Figure 1g
			MRB-Ova				MRB-Ova+Ova
	MZ		6.87	10.6	13.1		11.6	9.09	8.56
	FO		86.3	77.5	75.1		78.6	81.8	78.6
	Other		2.06	3.79	3.63		2.08	0	3.74

## Sheet: 2b
	Figure 2b
			No restim						DCT restim
	No prime, no boost		0	1					1	0
	Ad-DCT, no boost		1	0	0				100	130	51
	Ad-DCT, MRB+DCT		2	0	3	0	0		297	400	375	382	400
	Ad-DCT, VSV+DCT		0	1	0	0	1		400	400	400	276	158
	Ad-DCT, VV+DCT		0	0	0	1	0		281	154	266	347	139

## Sheet: 2c
	Figure 2c
		No restim						DCT restim
	No prime, MRB-DCT	0	0	0	0			29	11	12	2
	Ad-DCT, no boost	0	0	0	0			193	183	148	179
	Ad-DCT, MRB-DCT	2	1	0	0	0		308	312	267	299	309
	Ad-DCT, MRB+DCT	0	1	0	0	0		305	287	301	290	315

## Sheet: 2d
	Figure 2d
			No restim						Ova restim
	No prime, no boost		0	0					0	3
	Ad-Ova, no boost		1	0	0				291	303	285
	Ad-Ova, Ova		0	1	0	0			350	317	303	251
	Ad-Ova, MRB-Ova		1	0	1	0	1		500	500	500	500	500
	Ad-Ova, MRB+Ova		4	1	1	0	0		500	500	500	500	500

## Sheet: 2e
	Figure 2e
			No restim						Ova restim
	No prime, no boost		0.55	0.86					0.57	1.68
	Ad-Ova, no boost		0.54	0.93	0.55				3.79	5	3.36
	Ad-Ova, Ova		0.38	0.61	0.41	0.45			4.5	4.23	3.47	2.78
	Ad-Ova, MRB+Ova		0.41	0.74	0.53	0.75	0.59		6.19	13.8	22.9	22.3	26.2
	Ad-Ova, MRB-Ova		0.81	2.1	1.16	1.11	0.7		19.4	16.5	12.9	14.1	11.3

[truncated: 35 more sheets: 2f, 3b, 3d, 3f, 3g, 3I, 4b, 4c, 4d, 4e, 5b, 5c, 5d, 5eL, 5eR, 5fL, 5fR, 6b, 6c, 6d …]
